# Supplementary material for: Whole-body deletion of Endospanin 1 protects from obesity-associated deleterious metabolic alterations
Source: JCI Insight. 2024 May 8;9(9):e168418. doi: 10.1172/jci.insight.168418 (PMC11141941; doi:10.1172/jci.insight.168418)
Supplement: Supporting data values [file jciinsight-9-168418-s123.xlsx]

## Sheet: Fig 1C
	CD36									Endo1
0	1	1	1	1	1	1	1	1		1	1	1	1	1	1	1	1
4	1.10095	0.977743	2.1099	1.78047	1.91016	1.36232	5.33114	1.22669		1.08533	1.72102	2.06911	1.73613	1.0392	1.36305	1.08191	1.44943
8	3.84883	3.01398	5.74325	3.48928	6.35859	6.13244	11.4121	4.61519		2.04643	3.60981	2.76711	2.36588	1.86004	3.7429	2.7416	4.5903
12	9.67635	3.85353	6.10199	5.10204	14.6823	8.24238	9.51271	5.18424		6.08199	5.31972	3.74153	4.73418	5.18605	7.65807	3.47699	5.39524

## Sheet: Fig 2A
	WT	Endo1 KO
	0.160233	0.400909
	0.160642	0.347793
	0.154606	0.299374
	0.191686	0.262396

## Sheet: Fig 2B
	GAT			SAT
	WT	Endo1 KO		WT	Endo1 KO
	55.8575	54.2072		81.4621	82.402
	57.3914	74.922		105.295	74.2109
	134.177	137.481		140.663	174.128
	92.9043	88.1525		125.39	199.04
	159.67	132.921		152.299	182.833

## Sheet: Fig 2C
	WT	Endo1 KO
	10.951	20.0263
	23.0659	26.1309
	16.9154	34.0467
	9.79342	25.2735
	14.9604	66.1957
	11.0529	50.4478
	14.5426	66.3194
	11.0676	49.4589
	14.2525	29.7151

## Sheet: Fig 2D
	Differentiated adipocytes						Mature adipocytes						Differentiated myotubes
	WT			Endo1 KO			WT			Endo1 KO			WT			Endo1 KO
	Basal	Insulin		Basal	Insulin		Basal	Insulin		Basal	Insulin		Basal	Insulin		Basal	Insulin
	102.913	108.277		111.757	107.016		95.1595	135.41		112.219	134.454		100	148.785		98.8115	142.406
	103.859	108.063		112.994	127.498		79.2458	150.814		119.224	131.408		101.637	148.365		100.596	154.731
	98.544	113.441		112.334	126.106		102.755	112.766		114.586	110.179		94.7691	153.099		102.077	163.774
	94.1297	117.263		109.743	127.235		99.068	127.221		115.476	143.074		99.5065	155.784		102.537	158.404
	100.554	110.463		111.044	127.37		97.4762	118.5		141.01	135.45		97.9397	158.938		106.596	166.427
		113.557		118.894						154.79

## Sheet: Fig 3A
Total body weight
Weeks	WT HFD													KO HFD
4	17.1	19.5	15.9	20.7	19.6	20.4	19	16	19.1	20.9	18.2	16.4		13.1	13.9	18	19.9	19	20.7	17.5	19.2	19.7	18.4	20	19
5	23	23.3	22	25	24.3	24.1	22.8	21.9	23.6	25.8	22	20.4		18.8	20.5	22.1	23.6	23.8	24.8	23.3	24.3	25.4	22.2	24.7	23.5
6	26.7	26.5	24.2	28.2	28.1	27.9	25.8	26.4	26.6	28.6	26.4	22.5		21.3	23.3	24	25.9	27.8	27.1	25.7	26.3	28.3	24.8	27.6	25.1
7	30.2	28.7	27	32.8	32.1	30.5	27.8	27.8	29	31.3	29.2	24.7		23.6	25.6	26.5	28.6	30.3	31.2	28.2	28.8	31.7	26.6	30.7	28.9
8	32.4	30.9	29.1	35.3	34.2	33.2	30.7	30.1	31.5	33.2	32.2	26.3		25.2	27.2	28.1	29.8	32.9	32.9	30.5	31.4	34.7	28.9	33.2	32
9	36	33.2	32.1	38.1	38	35.5	31.8	32.4	33.3	35.6	33.3	27		26.5	28.3	29.4	31.8	35.8	34.9	32.3	33.3	37.3	31.3	35.6	34.6
10	38.6	34.5	34.4	41	40.6	37.3	33	33.4	34.5	38.1	36.5	28.2		28.5	31.3	32.2	34.6	38	37.6	34.7	36.2	40.8	33.3	38	36.3
11	41.9	38.5	37.3	41.5	43.3	40.6	37.5	36.5	37.8	41.7	39.8	30.1		32	33.7	34.7	37.5	41.5	40.4	37.2	39.1	43.7	36.2	40.8	40.3
12	42.5	39.3	38.7	42.1	43.5	40.5	39.2	36.6	39.4	43.4	41	31.5		33.3	35	36.1	39.4	42.8	41.8	38.9	40.7	45.4	37.2	41.1	41.4
13	44	41.8	40.5	44.4	45.6	42.6	40.6	38.6	42.4	44.4	43.2	32.5		36.2	37.6	38.8	42.7	45.6	43.2	39.4	41.5	46.8	37.8	42.9	42.7
14	44	42.2	41.4	45.4	46.5	42.9	41.5	40	44.5	44.2	42.6	33.9		37.4	39	40.4	44.8	46.5	44.7	40.6	41.7	47.8	38.3	43.2	43.7

## Sheet: Fig 3B
Lean Mass
	CD							HFD
WT	65.2	61.9	57.7	67.9	56.3	59.8		54.7	51.6	51.8	54.6	53.2	56.9
KO	64.8	58.3	59.4	58.9	60	63.8		50.9	55.8	51.4	52.7	49.2	51.6
Fat Mass
	CD							HFD
WT	26.3	28.9	35.7	24.4	37.6	33		40	43.3	42.1	39.7	41.4	37.4
KO	27.2	34.9	33.3	34.1	32.6	29		43.5	38	42.8	41.4	45	42.7

## Sheet: Fig 3C
Total body weight
	WT	KO
	47.5	47.4
	48.3	49.6
	48.33	48.79
	50.8	49.4
	47	51.9
Tissue weight
	VAT WT	VAT KO		SAT WT	SAT KO		GAT WT	GAT KO		Liver WT	Liver KO
	2.26	2.34		4.51	4.72		4.47	7.26		4.05	3.54
	2.78	1.76		4.76	5.26		5.67	7.93		4.11	3.83
	2.05	2.5		4.86	4.96		5.6	6.21		4.37	3.93
	2.37	2.62		4.53	4.9		4.55	8.27		4.27	3.9
	2.7	2.55		4.99	5.19		5.34	6.91		4.91	3.94

## Sheet: Fig 3D
	Fat			Lean
	WT	KO		WT	KO
	24.2716	26.097		60.3582	45.766
	28.376	21.9546		66.5931	61.1033
	33.3937	16.0869		53.5076	77.0661
	40.9791	14.1452		52.395	77.6116
	37.7304	16.3574		60.9981	65.6865

## Sheet: Fig 4A
	SAT HFD
	F4/80 WT	F4/80 KO	CD11b WT	CD11b KO	IL6 WT	IL6 KO	IL1b WT	IL1b KO
	0.801655	0.646648	0.507867	0.890397	1.18913	0.079651	0.600523	0.292048
	1.60331	0.308011	0.544318	0.490567	1.07916	0.285165	1.93775	0.212339
	1.03602	0.266287	1.34959	0.928209	0.926544	0.169568	0.477786	0.075042
	0.841511	0.669452	0.738424	0.629606	0.852585	0.169568	0.831809	0.494587
	0.717503	0.624622	0.842367	0.854126	0.952581	0.602861	1.15214	0.831809
		0.620307		0.374366
	VAT HFD
	F4/80 WT	F4/80 KO	CD11b WT	CD11b KO	IL6 WT	IL6 KO	IL1b WT	IL1b KO
	1.26371	0.857176	0.837489	0.455064	0.719643	0.455444	0.387344	0.250271
	0.92509	0.710874	0.922833	0.219782	0.653091	0.523173	0.934092	0.314607
	0.944527	0.931523	0.72404	0.352121	0.545389	0.436894	0.500586	0.303892
	0.875187	0.77253	1.13614	0.27819	1.44931	0.537879	1.31188	0.406589
	0.991487		1.3795	0.504925	1.67639	0.936507	0.807564	0.223997
				0.352121	0.956184
	Liver HFD
	F4/80 WT	F4/80 KO	CD11b WT	CD11b KO	IL6 WT	IL6 KO	IL1b WT	IL1b KO
	1.14917	0.507189	0.757029	0.894046	0.968168	0.968168	0.750969	0.30923
	1.42464	0.555013	1.0199	0.659032	0.825478	0.33995	1.59862	0.468722
	0.852986	0.578582	0.992006	0.561914	1.5192	0.409881	1.70153	0.695845
	1.07967	0.737439	1.56745	0.731242	0.878633	0.890862	0.918175	1.07685
	0.847094		3.55148	0.96488	0.808517	0.511707
				1.15542

[truncated: 43 more sheets: Fig 4B, Fig 4C, Fig 5A, Fig 5B, Fig 5C, Fig 5D, Fig 5E, Fig 6A, Fig 6B, Fig 6C, Fig 6D, Sup Fig 1A, Sup Fig 1B, Sup Fig 1D, Sup Fig 2A, Sup Fig 2B, Sup Fig 2C, Sup Fig 2D, Sup Fig 4A, Sup Fig 4B …]
